# Supplementary material for: Investigating Aerobic Hive Microflora: Role of Surface Microbiome of Apis Mellifera
Source: Biology (Basel). 2025 Jan 17;14(1):88. doi: 10.3390/biology14010088 (PMC11760457; doi:10.3390/biology14010088)
Supplement: Supplementary file 1 [file biology-14-00088-s001.zip]

Archive with 1 entries (1 files):
- biology-3392538-supplementary.pdf
